# Supplementary material for: Development of a Minimalistic Physiologically Based Pharmacokinetic (mPBPK) Model for the Preclinical Development of Spectinamide Antibiotics
Source: Pharmaceutics. 2023 Jun 17;15(6):1759. doi: 10.3390/pharmaceutics15061759 (PMC10305115; doi:10.3390/pharmaceutics15061759)
Supplement: Supplementary file 1 [file pharmaceutics-15-01759-s001.zip]

Archive with 3 entries (3 files):
- pharmaceutics-2360762-supplementary.pdf
- Section 3.9 - Simcyp file - 1599 iv 6MPK output.wksz
- Section 3.9 - Simcyp file - 1599.cmpz
